# Supplementary material for: Potential Antitumor Effects of 6-Gingerol in p53-Dependent Mitochondrial Apoptosis and Inhibition of Tumor Sphere Formation in Breast Cancer Cells
Source: Int J Mol Sci. 2021 Apr 28;22(9):4660. doi: 10.3390/ijms22094660 (PMC8124719; doi:10.3390/ijms22094660)
Supplement: Supplementary file 1 [file ijms-22-04660-s001.zip]

Archive with 3 entries (3 files):
- Supplementary Files/Figure S1.tif
- Supplementary Files/Figure S2.tif
- Supplementary Files/Table S1.docx
